# Supplementary material for: Six-Year Environmental Surface Hygiene Monitoring in Hungarian School Kitchens (2019–2024): Hotspots, Seasonality, and One Health Implications
Source: Antibiotics (Basel). 2026 Jan 26;15(2):120. doi: 10.3390/antibiotics15020120 (PMC12937414; doi:10.3390/antibiotics15020120)
Supplement: Supplementary file 1 [file antibiotics-15-00120-s001.zip]

Archive with 1 entries (1 files):
- antibiotics-4090169-supplementary.pdf
